# Supplementary material for: Description of a new species of Distenia (Coleoptera, Disteniidae, Disteniini) from Southeastern China, with records and diagnoses of similar species
Source: Zookeys. 2013 Mar 4;(275):77–89. doi: 10.3897/zookeys.275.4700 (PMC3677328; doi:10.3897/zookeys.275.4700)
Supplement: XML Treatment for Distenia gracilis [file zookeys.275.4700-treatment1.xml]

<!DOCTYPE tp:taxon-treatment
  PUBLIC "-//TaxonX//DTD Taxonomic Treatment Publishing DTD v0 20100105//EN" "tax-treatment-NSO.dtd">
<tp:taxon-treatment xmlns:tp="http://www.plazi.org/taxpub"><tp:treatment-meta><mixed-citation publication-type="journal"><person-group><name><surname>Bi</surname><given-names>Wen-Xuan</given-names></name><name><surname>Lin</surname><given-names>Mei-Ying</given-names></name></person-group><article-title>Description of a new species of 
                    <italic>Distenia</italic> (Coleoptera, Disteniidae, Disteniini) from Southeastern China, with records and diagnoses of similar species
                </article-title><source>Zookeys</source><day>4</day><month>3</month><year>2013</year><volume>2013</volume><issue>275</issue><fpage>77</fpage><lpage>89</lpage><pub-id pub-id-type="doi">10.3897/zookeys.275.4700</pub-id></mixed-citation></tp:treatment-meta><tp:nomenclature><tp:taxon-name>
                        <tp:taxon-name-part taxon-name-part-type="genus">Distenia</tp:taxon-name-part>
                        <tp:taxon-name-part taxon-name-part-type="species">gracilis</tp:taxon-name-part>
                    <object-id xmlns:xlink="http://www.w3.org/1999/xlink" xlink:type="simple">http://species-id.net/wiki/Distenia_gracilis</object-id>
								</tp:taxon-name><tp:taxon-authority>(Blessig, 1872)</tp:taxon-authority><xref ref-type="fig" rid="F1">Figs 1</xref><xref ref-type="fig" rid="F2"/><xref ref-type="fig" rid="F3">–15</xref><xref ref-type="fig" rid="F7">37–38</xref><tp:nomenclature-citation-list><tp:nomenclature-citation><tp:taxon-name>Apheles gracilis</tp:taxon-name><comment> Blessig, 1872: 168, pl. VIII, fig. 1; Ganglbauer 1887: 131.</comment></tp:nomenclature-citation><tp:nomenclature-citation><tp:taxon-name>Distenia gracilis</tp:taxon-name><comment>: <xref ref-type="bibr" rid="B8">Kraatz 1879</xref>: 91; <xref ref-type="bibr" rid="B13">Plavilstshikov 1936</xref>: 105, 492, fig. 70; <xref ref-type="bibr" rid="B5">Gressitt 1951</xref>: 45 [part]; <xref ref-type="bibr" rid="B2">Chen et al. 1959</xref>: 32, Pl. III, fig. 16 [part]; <xref ref-type="bibr" rid="B9">Lee 1987</xref>: 9, pl. I, fig. 1; <xref ref-type="bibr" rid="B14">Švácha and Danilevsky 1987</xref>: 38 [part]; <xref ref-type="bibr" rid="B3">Cherepanov 1990</xref>: 68; <xref ref-type="bibr" rid="B6">Hua 2002</xref>: 189 [part]; <xref ref-type="bibr" rid="B7">Hua et al. 2009</xref>: 448 [part]; <xref ref-type="bibr" rid="B10">Lin et al. 2010</xref>: 120 [part]; <xref ref-type="bibr" rid="B4">Danilevsky 2012</xref>: 902.</comment></tp:nomenclature-citation></tp:nomenclature-citation-list></tp:nomenclature><tp:treatment-sec sec-type="Host plant"><title>Host plant.</title><p><italic><tp:taxon-name>Alnus</tp:taxon-name></italic> sp. (BETULACEAE), <italic><tp:taxon-name>Chosenia</tp:taxon-name></italic> sp. (SALICACEAE) (<xref ref-type="bibr" rid="B4">Danilevsky 2012</xref>).
                    </p></tp:treatment-sec><tp:treatment-sec sec-type="Remarks"><title>Remarks.</title><p>This species was first recorded from Northeastern China (Manchuria) by <xref ref-type="bibr" rid="B13">Plavilstshikov (1936)</xref>. <xref ref-type="bibr" rid="B5">Gressitt (1951)</xref> cited this information and added Zhejiang (Tianmushan) as a new locality, which was the first misidentification. Then, <xref ref-type="bibr" rid="B2">Chen et al. (1959)</xref> followed <xref ref-type="bibr" rid="B5">Gressitt (1951)</xref> and made a drawing based on specimens from Tianmushan, which misled subsequent Chinese longicornists to misidentify <italic><tp:taxon-name>Distenia orientalis</tp:taxon-name></italic> sp. n. as <italic><tp:taxon-name>Distenia gracilis</tp:taxon-name></italic>. Therefore, the record from Zhejiang and Jiangxi <!--PageBreak-->is incorrect, as it was based on misidentification of <italic><tp:taxon-name>Distenia orientalis</tp:taxon-name></italic> sp. n. The records from Hubei and Anhui are doubtful and may also be based on misidentification of <italic><tp:taxon-name>Distenia orientalis</tp:taxon-name></italic> sp. n. (or another species) but we did not have specimens available from these <!--PageBreak-->two provinces. Chou (2004) didn’t include <italic><tp:taxon-name>Distenia gracilis</tp:taxon-name></italic> in his book on Taiwanese fauna. Records of <italic><tp:taxon-name>Distenia gracilis</tp:taxon-name></italic> from Japan were based on misidentification of <italic><tp:taxon-name>Distenia japonica</tp:taxon-name></italic>.
                    </p><p>We did not have specimens from Korea for study. We consider the record by Ganglbauer (1887) and <xref ref-type="bibr" rid="B9">Lee (1987)</xref> correct based on the pictures by <xref ref-type="bibr" rid="B9">Lee (1987)</xref>.
                    </p><p>The holotype of <italic><tp:taxon-name>Apheles gracilis</tp:taxon-name></italic> Blessig, 1872 is a male from Russia, Sibérie (Amurland), collected by P. Wulffius. It was supposed to be deposited in ZMAS. We could not reach the curators in ZMAS. According to personal communication by Mikhail Danilevsky, he could not find the type in the collection of ZMAS.
                    </p></tp:treatment-sec><tp:treatment-sec sec-type="Distribution"><title>Distribution.</title><p>North China (Heilongjiang, Jilin, Liaoning), Korea (including South Korea and North Korea), Russia (Far East).</p></tp:treatment-sec><tp:treatment-sec sec-type="Specimens examined"><title>Specimens examined.</title><p><bold>China, Liaoning:</bold> 2 females, Benxi, Guanmenshan, 2011.VIII.21, coll. Xinlei Huang (IZAS); 1 male 1 female, Dandong, Saima, Wendong, 2006.IX.1, 3, coll. Haicheng Shan (IZAS, ex CCCC); 2 males, Dandong, Saima, Pushihe, 2008.VII.30, coll. Haicheng Shan (CBWX).
                    </p><p><bold>Russia, Far East:</bold> 1 male, Arsenyev env., <named-content xmlns:xlink="http://www.w3.org/1999/xlink" content-type="dwc:verbatimCoordinates" xlink:type="simple">44°7'27"N, 133°20'00"E</named-content>, 2007.VII.21, coll. S. Ivanov (MD); 1 male, Primorie Reg., Chernigovka distr., Merkushevka Env., <named-content xmlns:xlink="http://www.w3.org/1999/xlink" content-type="dwc:verbatimCoordinates" xlink:type="simple">44°22'2.52"N, 132°48'0.42"E</named-content>, 2011.VII.28–30, coll. S. Ivanov (MD).
                    </p><fig id="F1" position="float" orientation="portrait"><label>Figures 1–4.</label><caption><p><italic><tp:taxon-name>Distenia gracilis</tp:taxon-name></italic> (Blessig, 1872). <bold>1</bold> male, from Far East Russia <bold>2</bold> female, from Far East Russia <bold>3</bold> male, from Liaoning, China <bold>a</bold> dorsal view <bold>b</bold> ventral view <bold>4</bold> female, from Liaoning, China. Scale 5 mm.</p></caption><graphic xmlns:xlink="http://www.w3.org/1999/xlink" xlink:href="ZooKeys-275-077-g001.jpg" position="float" orientation="portrait" xlink:type="simple"/></fig><fig id="F2" position="float" orientation="portrait"><label>Figures 5–11.</label><caption><p>Genitalia of <italic><tp:taxon-name>Distenia gracilis</tp:taxon-name></italic> (Blessig, 1872). <bold>5–9</bold> male, from Far East Russia <bold>5</bold> median lobe <bold>6</bold> rods of endophallus <bold>7</bold> hair-like thin rod of ejaculatory duct <bold>8</bold> tegmen <bold>a</bold> ventral view <bold>b</bold> lateral view. <bold>c</bold> dorsal view <bold>9</bold> tergite VIII in dorsal view <bold>10–11</bold> female, spermathecal capsule, both from Liaoning, China. <bold>A–B</bold> from different sides. Scale 1 mm.</p></caption><graphic xmlns:xlink="http://www.w3.org/1999/xlink" xlink:href="ZooKeys-275-077-g002.jpg" position="float" orientation="portrait" xlink:type="simple"/></fig><fig id="F3" position="float" orientation="portrait"><label>Figures 12–15.</label><caption><p>Genitalia of <italic><tp:taxon-name>Distenia gracilis</tp:taxon-name></italic> (Blessig, 1872), male, from Liaoning, China <bold>12</bold> median lobe <bold>13</bold> rods of endophallus, including hair-like thin rod of ejaculatory duct <bold>14</bold> tegmen <bold>a</bold> ventral view <bold>b</bold> lateral view <bold>c</bold> dorsal view <bold>15</bold> tergite VIII in dorsal view. Scale 1 mm.</p></caption><graphic xmlns:xlink="http://www.w3.org/1999/xlink" xlink:href="ZooKeys-275-077-g003.jpg" position="float" orientation="portrait" xlink:type="simple"/></fig><!--PageBreak--></tp:treatment-sec><tp:treatment-sec><!--Section generated to contain objects referenced in tp:taxon-treatment.--><fig id="F7" position="float" orientation="portrait"><label>Figures 29–36.</label><caption><p>Genitalia of <italic><tp:taxon-name>Distenia orientalis</tp:taxon-name></italic> sp. n. <bold>29–33</bold> male, from Xitianmushan, Zhejiang, China <bold>29</bold> median lobe <bold>30</bold> rods of endophallus and hair-like thin rod of ejaculatory duct <bold>31</bold> whole median lobe, showing the position of rods of endophallus, not to scale <bold>32</bold> tegmen <bold>a</bold> ventral view <bold>b</bold> lateral view <bold>c</bold> dorsal view <bold>33</bold> tergite VIII in dorsal view <bold>34–36</bold> female, spermathecal capsule <bold>35</bold> from Fengyangshan, Zhejiang, China <bold>34</bold> &amp; <bold>36</bold> from Tianmushan, Zhejiang, China. <bold>A</bold> &amp; <bold>B</bold> from different sides. Scale 1 mm.</p></caption><graphic xmlns:xlink="http://www.w3.org/1999/xlink" xlink:href="ZooKeys-275-077-g007.jpg" position="float" orientation="portrait" xlink:type="simple"/></fig></tp:treatment-sec><ref-list><ref id="B8"><mixed-citation xmlns:xlink="http://www.w3.org/1999/xlink" xlink:type="simple"><person-group><name name-style="western"><surname>Kraatz</surname><given-names>G.</given-names></name></person-group> (<year>1879</year>)<article-title> Ueber die Bockkäfer Ost-Sibiriens, namentlich die von Christoph am Amur gesammelten.</article-title><source>Deutsche entomologische Zeitschrift </source><volume>23</volume> (<issue>1</issue>): <fpage>77</fpage>-<lpage>117</lpage>.</mixed-citation></ref><ref id="B13"><mixed-citation xmlns:xlink="http://www.w3.org/1999/xlink" xlink:type="simple"><person-group><name name-style="western"><surname>Plavilstshikov</surname><given-names>NN</given-names></name></person-group> (<year>1936</year>)<article-title> Faune de l'URSS. Insectes Coléoptères. Cerambycidae (P. 1). Moscou–Leningrad.</article-title><source>Fauna SSSR </source><volume>21</volume> (<issue>1</issue>): <fpage>1</fpage>-<lpage>611</lpage>.</mixed-citation></ref><ref id="B5"><mixed-citation xmlns:xlink="http://www.w3.org/1999/xlink" xlink:type="simple"><person-group><name name-style="western"><surname>Gressitt</surname><given-names>JL</given-names></name></person-group> (<year>1951</year>)<source> Longicornia Volume II: Longicorn Beetles of China.</source><publisher-name>Paul Lechevalier</publisher-name>, <publisher-loc>Paris</publisher-loc>, <lpage>667</lpage> pp.</mixed-citation></ref><ref id="B2"><mixed-citation xmlns:xlink="http://www.w3.org/1999/xlink" xlink:type="simple"><!--PageBreak--><person-group><name name-style="western"><surname>Chen</surname><given-names>S</given-names></name><name name-style="western"><surname>Xie</surname><given-names>YZ</given-names></name><name name-style="western"><surname>Deng</surname><given-names>GF</given-names></name></person-group> (<year>1959</year>)<source> Economic insect fauna of China Vol.</source><publisher-name>I Coleoptera: Cerambycidae. Science Press</publisher-name>, <publisher-loc>Beijing</publisher-loc>, <lpage>120</lpage> pp.</mixed-citation></ref><ref id="B9"><mixed-citation xmlns:xlink="http://www.w3.org/1999/xlink" xlink:type="simple"><person-group><name name-style="western"><surname>Lee</surname><given-names>SM</given-names></name></person-group> (<year>1987</year>)<source> The Longicorn Beetles of Korean Peninsula.</source><publisher-name>National Science Museum, Seoul</publisher-name>, <publisher-loc>Korea</publisher-loc>, <lpage>287</lpage> pp.</mixed-citation></ref><ref id="B14"><mixed-citation xmlns:xlink="http://www.w3.org/1999/xlink" xlink:type="simple"><person-group><name name-style="western"><surname>Švácha</surname><given-names>P</given-names></name><name name-style="western"><surname>Danilevsky</surname><given-names>ML</given-names></name></person-group> (<year>1987</year>)<article-title> Cerambycoid larvae of Europe and Soviet Union (Coleoptera, Cerambycoidea). Part I.</article-title><source>Acta Universitatis Carolinae (Biologica) </source><volume>30</volume>: <fpage>1</fpage>-<lpage>176</lpage>.</mixed-citation></ref><ref id="B3"><mixed-citation xmlns:xlink="http://www.w3.org/1999/xlink" xlink:type="simple"><person-group><name name-style="western"><surname>Cherepanov</surname><given-names>AI</given-names></name></person-group> (<year>1990</year>)<source> Cerambycidae of Northern Asia, volume 1, Prioninae, Disteniinae, Lepturinae, Aseminae.</source><publisher-name>Pauls Press</publisher-name>, <publisher-loc>New Delhi</publisher-loc>, <lpage>642</lpage> pp.</mixed-citation></ref><ref id="B6"><mixed-citation xmlns:xlink="http://www.w3.org/1999/xlink" xlink:type="simple"><person-group><name name-style="western"><surname>Hua</surname><given-names>LZ</given-names></name></person-group> (<year>2002</year>)<source> List of Chinese Insects Vol.</source><publisher-name>II. Zhongshan (Sun Yat-sen) University Press</publisher-name>, <publisher-loc>Guangzhou</publisher-loc>, <lpage>612</lpage> pp.</mixed-citation></ref><ref id="B7"><mixed-citation xmlns:xlink="http://www.w3.org/1999/xlink" xlink:type="simple"><person-group><name name-style="western"><surname>Hua</surname><given-names>LZ</given-names></name><name name-style="western"><surname>Nara</surname><given-names>H</given-names></name><name name-style="western"><surname>Samuelson</surname><given-names>GA</given-names></name><name name-style="western"><surname>Lingafelter</surname><given-names>SW</given-names></name></person-group> (<year>2009</year>)<source> Iconography of Chinese Longicorn Beetles (1406 Species) in Color.</source><publisher-name>Series Publications of Museum of Biology Sun Yat-sen University. Sun Yat-sen University Press</publisher-name>, <publisher-loc>Guangzhou</publisher-loc>, <lpage>474</lpage> pp.</mixed-citation></ref><ref id="B10"><mixed-citation xmlns:xlink="http://www.w3.org/1999/xlink" xlink:type="simple"><person-group><name name-style="western"><surname>Lin</surname><given-names>MY</given-names></name><name name-style="western"><surname>Liu</surname><given-names>Y</given-names></name><name name-style="western"><surname>Bi</surname><given-names>WX</given-names></name></person-group> (<year>2010</year>)<article-title> Newly recorded species of Disteniidae (Coleoptera) from China, with a catalogue of Chinese Disteniidae.</article-title><source>Entomotaxonomia </source><volume>32</volume> (<issue>2</issue>): <fpage>116</fpage>-<lpage>128</lpage>.</mixed-citation></ref><ref id="B4"><mixed-citation xmlns:xlink="http://www.w3.org/1999/xlink" xlink:type="simple"><person-group><name name-style="western"><surname>Danilevsky</surname><given-names>ML</given-names></name></person-group> (<year>2012</year>)<article-title> Additions and corrections to the new Catalogue of Palaearctic Cerambycidae (Coleoptera) edited by I. Löbl and A. Smetana, 2010. Part. VI. Humanity Space.</article-title><source>International Almanac </source><volume>1</volume> (<issue>4</issue>): <fpage>900</fpage>-<lpage>943</lpage>.</mixed-citation></ref></ref-list></tp:taxon-treatment>
