# Supplementary material for: Description of a new species of Distenia (Coleoptera, Disteniidae, Disteniini) from Southeastern China, with records and diagnoses of similar species
Source: Zookeys. 2013 Mar 4;(275):77–89. doi: 10.3897/zookeys.275.4700 (PMC3677328; doi:10.3897/zookeys.275.4700)
Supplement: XML Treatment for Distenia japonica [file zookeys.275.4700-treatment2.xml]

<!DOCTYPE tp:taxon-treatment
  PUBLIC "-//TaxonX//DTD Taxonomic Treatment Publishing DTD v0 20100105//EN" "tax-treatment-NSO.dtd">
<tp:taxon-treatment xmlns:tp="http://www.plazi.org/taxpub"><tp:treatment-meta><mixed-citation publication-type="journal"><person-group><name><surname>Bi</surname><given-names>Wen-Xuan</given-names></name><name><surname>Lin</surname><given-names>Mei-Ying</given-names></name></person-group><article-title>Description of a new species of 
                    <italic>Distenia</italic> (Coleoptera, Disteniidae, Disteniini) from Southeastern China, with records and diagnoses of similar species
                </article-title><source>Zookeys</source><day>4</day><month>3</month><year>2013</year><volume>2013</volume><issue>275</issue><fpage>77</fpage><lpage>89</lpage><pub-id pub-id-type="doi">10.3897/zookeys.275.4700</pub-id></mixed-citation></tp:treatment-meta><tp:nomenclature><tp:taxon-name>
                        <tp:taxon-name-part taxon-name-part-type="genus">Distenia</tp:taxon-name-part>
                        <tp:taxon-name-part taxon-name-part-type="species">japonica</tp:taxon-name-part>
                    <object-id xmlns:xlink="http://www.w3.org/1999/xlink" xlink:type="simple">http://species-id.net/wiki/Distenia_japonica</object-id>
								</tp:taxon-name><tp:taxon-authority>Bates, 1873</tp:taxon-authority><xref ref-type="fig" rid="F4">Figs 16</xref><xref ref-type="fig" rid="F5">–24</xref><xref ref-type="fig" rid="F8">39–40</xref><tp:nomenclature-citation-list><tp:nomenclature-citation><tp:taxon-name>Distenia japonica</tp:taxon-name><comment> Bates, 1873: 155.</comment></tp:nomenclature-citation><tp:nomenclature-citation><tp:taxon-name>Distenia gracilis</tp:taxon-name><comment>: <xref ref-type="bibr" rid="B8">Kraatz 1879</xref>: 91; <xref ref-type="bibr" rid="B14">Švácha and Danilevsky 1987</xref>: 38 [part]; <xref ref-type="bibr" rid="B10">Lin et al. 2010</xref>: 120 [part].</comment></tp:nomenclature-citation><tp:nomenclature-citation><tp:taxon-name>Distenia gracilis gracilis</tp:taxon-name><comment>: <xref ref-type="bibr" rid="B12">Ohbayashi and Niisato 2007</xref>: 335, pl. 1, figs 1 (male) &amp; 2 (female) [Fauna].</comment></tp:nomenclature-citation><tp:nomenclature-citation><tp:taxon-name>Distenia japonica</tp:taxon-name><comment>: <xref ref-type="bibr" rid="B4">Danilevsky 2012</xref>: 902.</comment></tp:nomenclature-citation></tp:nomenclature-citation-list></tp:nomenclature><tp:treatment-sec sec-type="Host plant"><title>Host plant.</title><p>It is polyphagous with the following host plants recorded under <italic><tp:taxon-name>Distenia gracilis</tp:taxon-name></italic> (confused with <italic><tp:taxon-name>Distenia japonica</tp:taxon-name></italic>): <italic><tp:taxon-name>Acer</tp:taxon-name></italic> sp. (ACERACEAE), <italic><tp:taxon-name>Abies sachalinensis</tp:taxon-name></italic> Masters (PINACEAE), <italic><tp:taxon-name>Alnus</tp:taxon-name></italic> sp. (BETULACEAE), <italic><tp:taxon-name>Betula</tp:taxon-name></italic> sp. (BETULACEAE), <italic><tp:taxon-name>Chosenia</tp:taxon-name></italic> sp. (SALICACEAE), <italic><tp:taxon-name>Picea</tp:taxon-name></italic> sp. (PINACEAE), <italic><tp:taxon-name>Pinus</tp:taxon-name></italic> sp. (PINACEAE), <italic><tp:taxon-name>Quercus</tp:taxon-name></italic> sp. (FAGACEAE), <italic><tp:taxon-name>Salix</tp:taxon-name></italic> sp. (SALICACEAE), <italic><tp:taxon-name>Ulmus</tp:taxon-name></italic> sp. (ULMACEAE).
                    </p></tp:treatment-sec><tp:treatment-sec sec-type="Diagnosis"><title>Diagnosis.</title><p>According to <xref ref-type="bibr" rid="B4">Danilevsky (2012)</xref>, <italic><tp:taxon-name>Distenia gracilis</tp:taxon-name></italic> Blessig, 1872 (mainland and Sakhalin) and <italic><tp:taxon-name>Distenia japonica</tp:taxon-name></italic> Bates, 1873 (islands) are different vicariant species, very easily distinguished by narrow scapus in <italic><tp:taxon-name>Distenia japonica</tp:taxon-name></italic>. Further differences are shown in <xref ref-type="table" rid="T1">Table 1</xref>.
                    </p></tp:treatment-sec><tp:treatment-sec sec-type="Remarks"><title>Remarks.</title><p>This species was first described by <xref ref-type="bibr" rid="B1">Bates (1873)</xref> based on syntypes from Japan, Honshu (Hyogo Prefecture), Maiyasan, collected by George Lewis. <xref ref-type="bibr" rid="B8">Kraatz (1879)</xref> synonymized it with <italic><tp:taxon-name>Distenia gracilis</tp:taxon-name></italic>, which was widely followed by subsequent authors until <xref ref-type="bibr" rid="B4">Danilevsky (2012)</xref> resurrected it.
                    </p><p><xref ref-type="bibr" rid="B14">Švácha and Danilevsky (1987)</xref> pointed out the habit differences between the mailand population and island population, and suspected “it is possible that we are facing two separate taxa”. “However, reliable larval morphological differences have <!--PageBreak-->not been found.” (<xref ref-type="bibr" rid="B14">Švácha and Danilevsky 1987</xref>). According to <xref ref-type="bibr" rid="B4">Danilevsky (2012)</xref>, <italic><tp:taxon-name>Distenia gracilis</tp:taxon-name></italic> (mainland and Sakhalin) develops underground on healthy roots of living <italic><tp:taxon-name>Chosenia</tp:taxon-name></italic> (personal observation in Kedrovaya Pad) and on <italic><tp:taxon-name>Alnus</tp:taxon-name></italic>, but <italic><tp:taxon-name>Distenia japonica</tp:taxon-name></italic> lives under the old dead bark of many different trees (personal observation on Kunashir), often together with <italic><tp:taxon-name>Eutetrapha</tp:taxon-name></italic>. Therefore, the host plants recorded under <italic><tp:taxon-name>Distenia gracilis</tp:taxon-name></italic> could actually be host plants of <italic><tp:taxon-name>Distenia japonica</tp:taxon-name></italic>.
                    </p></tp:treatment-sec><tp:treatment-sec sec-type="Distribution"><title>Distribution.</title><p>Japan, Russia (Far East, Islands).</p></tp:treatment-sec><tp:treatment-sec sec-type="Specimens examined"><title>Specimens examined.</title><p><bold>Japan:</bold> 1 male, syntype, Japan (NHML, ex collection G. Lewis, examined through pictures); 1 male, Japan, Iwate Prefecture, Niisato-mura, Genbeidaira, 1982.VII.31, coll. N. Ohbayashi (CBWX); 1 female, Japon, Iwate Prefecture, Niisato-mura, Genbeidaira, 1982.VII.31, coll. N. Ohbayashi (CBWX); 1 male 1 female, Kyoto, Kibone, 1932.VII.1, coll. S. Yie (IZAS); 1 female, Tokushima, Mt. Tsurugi, 1971.VII.11, coll. H. Toshima (IZAS); 1 female, Tottori Pref., Mt. Hokki-Daisan, 1958.VII.22, coll. H. Toshima (IZAS).
                    </p><table-wrap position="float" orientation="portrait" id="T1"><label>Table 1.</label><caption><p>Differences of <italic><tp:taxon-name>Distenia gracilis</tp:taxon-name></italic>, <italic><tp:taxon-name>Distenia japonica</tp:taxon-name></italic> and <italic><tp:taxon-name>Distenia orientalis</tp:taxon-name></italic> sp. n.</p></caption><table><tbody><tr><th rowspan="1" colspan="1">Species / Character</th><th rowspan="1" colspan="1"><italic><tp:taxon-name>Distenia gracilis</tp:taxon-name></italic>
                                    </th><th rowspan="1" colspan="1"><italic><tp:taxon-name>Distenia japonica</tp:taxon-name></italic>
                                    </th><th rowspan="1" colspan="1"><italic><tp:taxon-name>Distenia orientalis</tp:taxon-name></italic> sp. n.
                                    </th></tr><tr><td rowspan="1" colspan="1">Antennal segment extending beyond tip of elytra</td><td rowspan="1" colspan="1">in male 8<sup>th</sup>, in female 9<sup>th</sup>
                                    </td><td rowspan="1" colspan="1">in male 8<sup>th</sup>, in female 9<sup>th</sup>
                                    </td><td rowspan="1" colspan="1">in male 7<sup>th</sup>, in female 8<sup>th</sup>
                                    </td></tr><tr><td rowspan="1" colspan="1">Color of antennae and legs </td><td rowspan="1" colspan="1">uniformly black-brown</td><td rowspan="1" colspan="1">Uniformly brown</td><td rowspan="1" colspan="1">Mostly black-brown, with several orange-red rings </td></tr><tr><td rowspan="1" colspan="1">Scape in male</td><td rowspan="1" colspan="1">With basal grooves, punctures coarser</td><td rowspan="1" colspan="1">With basal grooves, punctures finer</td><td rowspan="1" colspan="1">Without basal grooves, with rugose punctures</td></tr><tr><td rowspan="1" colspan="1">Scape length / maximum width</td><td rowspan="1" colspan="1">ca.3.0 in male, ca. 2.8 in female</td><td rowspan="1" colspan="1">ca.3.5 in male, ca. 3.0 in female</td><td rowspan="1" colspan="1">ca.3.1 in male, ca. 3.4 in female</td></tr><tr><td rowspan="1" colspan="1">Last segment of maxillary palp</td><td rowspan="1" colspan="1">Stouter, length / maximum width &lt; 2.5 in male, &lt; 2.6 in female (Figs 37a, 38a)</td><td rowspan="1" colspan="1">Stoutest, length / maximum width &lt; 2.1 in male, &lt; 2.4 in female (Figs 39a, 40a)</td><td rowspan="1" colspan="1">Slender, length / maximum width &gt; 2.5 in male, &gt; 3.0 in female (Figs 41a, 42a)</td></tr><tr><td rowspan="1" colspan="1">Pronotum </td><td rowspan="1" colspan="1">Without transverse rugae, swelling indistinct (Figs 37c, 38c)</td><td rowspan="1" colspan="1">Without transverse rugae, swelling more distinct (Figs 39c, 40c)</td><td rowspan="1" colspan="1">With some transverse rugae (Figs 41c, 42c)</td></tr><tr><td rowspan="1" colspan="1">Mosotibiae of male</td><td rowspan="1" colspan="1">Apical protruding lobe very distinct (Fig. 37f )</td><td rowspan="1" colspan="1">Apical protruding lobe distinct (Fig. 39f)</td><td rowspan="1" colspan="1">Without apical protruding lobe (Fig. 41f)</td></tr><tr><td rowspan="1" colspan="1">Punctures on elytra</td><td rowspan="1" colspan="1">With distinct longitudinal rows, the row near suture not very dense (Figs 37d, 38d)</td><td rowspan="1" colspan="1">With distinct longitudinal rows, the row near suture very dense (Figs 39d, 40d)</td><td rowspan="1" colspan="1">Longitudinal rows indistinct, the row near suture very sparse (Figs 41d, 42d)</td></tr><tr><td rowspan="1" colspan="1">Sternite VII (ventrite V)</td><td rowspan="1" colspan="1">Figs 37e, 38e</td><td rowspan="1" colspan="1">Figs 39e, 40e</td><td rowspan="1" colspan="1">Figs 41e, 42e</td></tr><tr><td rowspan="1" colspan="1">Median lobe</td><td rowspan="1" colspan="1">Figs 5, 12</td><td rowspan="1" colspan="1">Figs 19</td><td rowspan="1" colspan="1">Figs 29</td></tr><tr><td rowspan="1" colspan="1">Spermathecal capsule</td><td rowspan="1" colspan="1">Figs 10–11</td><td rowspan="1" colspan="1">Figs 24</td><td rowspan="1" colspan="1">Figs 34–36</td></tr></tbody></table></table-wrap><fig id="F4" position="float" orientation="portrait"><label>Figures 16–18.</label><caption><p><italic><tp:taxon-name>Distenia japonica</tp:taxon-name></italic> Bates, 1873. <bold>16</bold> male, from Iwate, Japan <bold>17</bold> syntype, male, from Hyogo, Japan <bold>18</bold> female, from Iwate, Japan <bold>a</bold> dorsal view <bold>b</bold> ventral view. Scale 5 mm.</p></caption><graphic xmlns:xlink="http://www.w3.org/1999/xlink" xlink:href="ZooKeys-275-077-g004.jpg" position="float" orientation="portrait" xlink:type="simple"/></fig><fig id="F5" position="float" orientation="portrait"><label>Figures 19–24.</label><caption><p>Genitalia of <italic><tp:taxon-name>Distenia japonica</tp:taxon-name></italic> Bates, 1873. <bold>19–23</bold> male, from Kyoto, Japan <bold>19</bold> median lobe <bold>20</bold> rods of endophallus <bold>21</bold> hair-like thin rod of ejaculatory duct <bold>22</bold> tegmen. <bold>a</bold> ventral view <bold>b</bold> lateral view <bold>c</bold> dorsal view <bold>23</bold> tergite VIII in dorsal view <bold>24</bold> female, spermathecal capsule, from Kyoto, Japan. <bold>A–B</bold> from different sides. Scale 1 mm.</p></caption><graphic xmlns:xlink="http://www.w3.org/1999/xlink" xlink:href="ZooKeys-275-077-g005.jpg" position="float" orientation="portrait" xlink:type="simple"/></fig><!--PageBreak--></tp:treatment-sec><tp:treatment-sec><!--Section generated to contain objects referenced in tp:taxon-treatment.--><fig id="F8" position="float" orientation="portrait"><label>Figures 37–42.</label><caption><p>Six important characters of <italic><tp:taxon-name>Distenia</tp:taxon-name></italic> spp. not to scale. <bold>37–38</bold> <italic><tp:taxon-name>Distenia gracilis</tp:taxon-name></italic>. <bold>37</bold> male from Far East, Russia <bold>38</bold> female from Liaoning, China <bold>39–40</bold> <italic><tp:taxon-name>Distenia japonica</tp:taxon-name></italic> <bold>39</bold> male from Kyoto, Japan <bold>40</bold> female from Kyoto, Japan <bold>41–42</bold> <italic><tp:taxon-name>Distenia orientalis</tp:taxon-name></italic> sp. n. <bold>41</bold> male from Tianmushan, China <bold>42</bold> female from Tianmushan, China <bold>a</bold> last segment of maxillary palp, showing the tip and the ration of length to width <bold>b</bold> scape <bold>c</bold> pronotum <bold>d</bold> basal part of elytron <bold>e</bold> ventrite V <bold>f</bold> mesotibia of male, showing the apical protruding lobe.</p></caption><graphic xmlns:xlink="http://www.w3.org/1999/xlink" xlink:href="ZooKeys-275-077-g008.jpg" position="float" orientation="portrait" xlink:type="simple"/></fig></tp:treatment-sec><ref-list><ref id="B8"><mixed-citation xmlns:xlink="http://www.w3.org/1999/xlink" xlink:type="simple"><person-group><name name-style="western"><surname>Kraatz</surname><given-names>G.</given-names></name></person-group> (<year>1879</year>)<article-title> Ueber die Bockkäfer Ost-Sibiriens, namentlich die von Christoph am Amur gesammelten.</article-title><source>Deutsche entomologische Zeitschrift </source><volume>23</volume> (<issue>1</issue>): <fpage>77</fpage>-<lpage>117</lpage>.</mixed-citation></ref><ref id="B14"><mixed-citation xmlns:xlink="http://www.w3.org/1999/xlink" xlink:type="simple"><person-group><name name-style="western"><surname>Švácha</surname><given-names>P</given-names></name><name name-style="western"><surname>Danilevsky</surname><given-names>ML</given-names></name></person-group> (<year>1987</year>)<article-title> Cerambycoid larvae of Europe and Soviet Union (Coleoptera, Cerambycoidea). Part I.</article-title><source>Acta Universitatis Carolinae (Biologica) </source><volume>30</volume>: <fpage>1</fpage>-<lpage>176</lpage>.</mixed-citation></ref><ref id="B10"><mixed-citation xmlns:xlink="http://www.w3.org/1999/xlink" xlink:type="simple"><person-group><name name-style="western"><surname>Lin</surname><given-names>MY</given-names></name><name name-style="western"><surname>Liu</surname><given-names>Y</given-names></name><name name-style="western"><surname>Bi</surname><given-names>WX</given-names></name></person-group> (<year>2010</year>)<article-title> Newly recorded species of Disteniidae (Coleoptera) from China, with a catalogue of Chinese Disteniidae.</article-title><source>Entomotaxonomia </source><volume>32</volume> (<issue>2</issue>): <fpage>116</fpage>-<lpage>128</lpage>.</mixed-citation></ref><ref id="B12"><mixed-citation xmlns:xlink="http://www.w3.org/1999/xlink" xlink:type="simple"><person-group><name name-style="western"><surname>Ohbayashi</surname><given-names>N</given-names></name><name name-style="western"><surname>Niisato</surname><given-names>T</given-names></name></person-group> (<year>2007</year>)<source> Longicorn Beetles of Japan.</source><publisher-name>Tokai University Press</publisher-name>, <publisher-loc>Kanagawa</publisher-loc>, <lpage>818</lpage> pp.</mixed-citation></ref><ref id="B4"><mixed-citation xmlns:xlink="http://www.w3.org/1999/xlink" xlink:type="simple"><person-group><name name-style="western"><surname>Danilevsky</surname><given-names>ML</given-names></name></person-group> (<year>2012</year>)<article-title> Additions and corrections to the new Catalogue of Palaearctic Cerambycidae (Coleoptera) edited by I. Löbl and A. Smetana, 2010. Part. VI. Humanity Space.</article-title><source>International Almanac </source><volume>1</volume> (<issue>4</issue>): <fpage>900</fpage>-<lpage>943</lpage>.</mixed-citation></ref><ref id="B1"><mixed-citation xmlns:xlink="http://www.w3.org/1999/xlink" xlink:type="simple"><person-group><name name-style="western"><surname>Bates</surname><given-names>HW</given-names></name></person-group> (<year>1873</year>)<source> On the Longicorn Coleoptera of Japan. The Annals and Magazine of Natural History, London (4) 12(68): 148–156.</source></mixed-citation></ref></ref-list></tp:taxon-treatment>
