# Supplementary material for: Description of a new species of Distenia (Coleoptera, Disteniidae, Disteniini) from Southeastern China, with records and diagnoses of similar species
Source: Zookeys. 2013 Mar 4;(275):77–89. doi: 10.3897/zookeys.275.4700 (PMC3677328; doi:10.3897/zookeys.275.4700)
Supplement: XML Treatment for Distenia japonica yakushimana [file zookeys.275.4700-treatment3.xml]

<!DOCTYPE tp:taxon-treatment
  PUBLIC "-//TaxonX//DTD Taxonomic Treatment Publishing DTD v0 20100105//EN" "tax-treatment-NSO.dtd">
<tp:taxon-treatment xmlns:tp="http://www.plazi.org/taxpub"><tp:treatment-meta><mixed-citation publication-type="journal"><person-group><name><surname>Bi</surname><given-names>Wen-Xuan</given-names></name><name><surname>Lin</surname><given-names>Mei-Ying</given-names></name></person-group><article-title>Description of a new species of 
                    <italic>Distenia</italic> (Coleoptera, Disteniidae, Disteniini) from Southeastern China, with records and diagnoses of similar species
                </article-title><source>Zookeys</source><day>4</day><month>3</month><year>2013</year><volume>2013</volume><issue>275</issue><fpage>77</fpage><lpage>89</lpage><pub-id pub-id-type="doi">10.3897/zookeys.275.4700</pub-id></mixed-citation></tp:treatment-meta><tp:nomenclature><tp:taxon-name>
                        <tp:taxon-name-part taxon-name-part-type="genus">Distenia</tp:taxon-name-part>
                        <tp:taxon-name-part taxon-name-part-type="species">japonica</tp:taxon-name-part>
                        <tp:taxon-name-part taxon-name-part-type="subspecies">yakushimana</tp:taxon-name-part>
                    <object-id xmlns:xlink="http://www.w3.org/1999/xlink" xlink:type="simple">http://species-id.net/wiki/Distenia_japonica_yakushimana</object-id>
								</tp:taxon-name><tp:taxon-authority>Yokoyama, 1966</tp:taxon-authority><tp:nomenclature-citation-list><tp:nomenclature-citation><tp:taxon-name>Distenia gracilis yakushimana</tp:taxon-name><comment> Yokoyama, 1966: 54, pl. 6, fig. 1.</comment></tp:nomenclature-citation><tp:nomenclature-citation><tp:taxon-name>Distenia gracilis yakushimana</tp:taxon-name><comment>: <xref ref-type="bibr" rid="B12">Ohbayashi and Niisato 2007</xref>: 336, pl. 1, fig. 3 (male) [Fauna].</comment></tp:nomenclature-citation><tp:nomenclature-citation><tp:taxon-name>Distenia japonica yakushimana</tp:taxon-name><comment>: <xref ref-type="bibr" rid="B4">Danilevsky 2012</xref>: 902.</comment></tp:nomenclature-citation></tp:nomenclature-citation-list></tp:nomenclature><tp:treatment-sec sec-type="Diagnosis"><title>Diagnosis.</title><p>According to <xref ref-type="bibr" rid="B15">Yokoyama (1966)</xref>: “This subspecies differs from the typical species (<italic><tp:taxon-name>Distenia japonica</tp:taxon-name></italic>), in having the following points: body smaller and more blackish, sparsely covered with shorter brownish yellow pubescence, which is sparser on head and prothorax. Clypeus longer, vertex less punctured. Prothorax weakly irregularly wrinkled, lateral tubercles less developed, not acute at apex. Terminal joint of maxillary palpus rounded at apex (instead of truncate).”
                    </p></tp:treatment-sec><tp:treatment-sec sec-type="Remarks"><title>Remarks.</title><p>This subspecies was described based on the female holotype from Japan, Ryukyu island, Mt. Miyanouradake (alt. 1200 m), collected by Hajime Yokoyama on August 3, 1962. It is deposited in Osaka Museum of Natural History. We did not examine the holotype or other specimens but followed <xref ref-type="bibr" rid="B12">Ohbayashi and Niisato (2007)</xref> and <xref ref-type="bibr" rid="B4">Danilevsky (2012)</xref> in treating this form as a subspecies.
                    </p></tp:treatment-sec><tp:treatment-sec sec-type="Distribution"><title>Distribution.</title><p>Japan (Yaku-shima).</p><!--PageBreak--></tp:treatment-sec><ref-list><ref id="B12"><mixed-citation xmlns:xlink="http://www.w3.org/1999/xlink" xlink:type="simple"><person-group><name name-style="western"><surname>Ohbayashi</surname><given-names>N</given-names></name><name name-style="western"><surname>Niisato</surname><given-names>T</given-names></name></person-group> (<year>2007</year>)<source> Longicorn Beetles of Japan.</source><publisher-name>Tokai University Press</publisher-name>, <publisher-loc>Kanagawa</publisher-loc>, <lpage>818</lpage> pp.</mixed-citation></ref><ref id="B4"><mixed-citation xmlns:xlink="http://www.w3.org/1999/xlink" xlink:type="simple"><person-group><name name-style="western"><surname>Danilevsky</surname><given-names>ML</given-names></name></person-group> (<year>2012</year>)<article-title> Additions and corrections to the new Catalogue of Palaearctic Cerambycidae (Coleoptera) edited by I. Löbl and A. Smetana, 2010. Part. VI. Humanity Space.</article-title><source>International Almanac </source><volume>1</volume> (<issue>4</issue>): <fpage>900</fpage>-<lpage>943</lpage>.</mixed-citation></ref><ref id="B15"><mixed-citation xmlns:xlink="http://www.w3.org/1999/xlink" xlink:type="simple"><person-group><name name-style="western"><surname>Yokoyama</surname><given-names>H</given-names></name></person-group> (<year>1966</year>)<article-title> The Cerambycidae from Ryukyu and Satsunan Islands, I. (Coleoptera).</article-title><source>The Entomological Review of Japan </source><volume>18</volume> (<issue>2</issue>): <fpage>54</fpage>-<lpage>59</lpage>.</mixed-citation></ref></ref-list></tp:taxon-treatment>
