# Supplementary material for: Description of a new species of Distenia (Coleoptera, Disteniidae, Disteniini) from Southeastern China, with records and diagnoses of similar species
Source: Zookeys. 2013 Mar 4;(275):77–89. doi: 10.3897/zookeys.275.4700 (PMC3677328; doi:10.3897/zookeys.275.4700)
Supplement: XML Treatment for Distenia orientalis [file zookeys.275.4700-treatment4.xml]

<!DOCTYPE tp:taxon-treatment
  PUBLIC "-//TaxonX//DTD Taxonomic Treatment Publishing DTD v0 20100105//EN" "tax-treatment-NSO.dtd">
<tp:taxon-treatment xmlns:tp="http://www.plazi.org/taxpub"><tp:treatment-meta><mixed-citation publication-type="journal"><person-group><name><surname>Bi</surname><given-names>Wen-Xuan</given-names></name><name><surname>Lin</surname><given-names>Mei-Ying</given-names></name></person-group><article-title>Description of a new species of 
                    <italic>Distenia</italic> (Coleoptera, Disteniidae, Disteniini) from Southeastern China, with records and diagnoses of similar species
                </article-title><source>Zookeys</source><day>4</day><month>3</month><year>2013</year><volume>2013</volume><issue>275</issue><fpage>77</fpage><lpage>89</lpage><pub-id pub-id-type="doi">10.3897/zookeys.275.4700</pub-id></mixed-citation></tp:treatment-meta><tp:nomenclature><tp:taxon-name>
                        <tp:taxon-name-part taxon-name-part-type="genus">Distenia</tp:taxon-name-part>
                        <tp:taxon-name-part taxon-name-part-type="species">orientalis</tp:taxon-name-part>
                    <object-id xmlns:xlink="http://www.w3.org/1999/xlink" xlink:type="simple">urn:lsid:zoobank.org:act:14814F4C-97D8-4C2C-9125-7AA5DEDACFA6</object-id>
								<object-id xmlns:xlink="http://www.w3.org/1999/xlink" xlink:type="simple">http://species-id.net/wiki/Distenia_orientalis</object-id>
								</tp:taxon-name><tp:taxon-status xmlns:xlink="http://www.w3.org/1999/xlink" xlink:type="simple">sp. n.</tp:taxon-status><xref ref-type="fig" rid="F6">Figs 25</xref><xref ref-type="fig" rid="F7">–36</xref><xref ref-type="fig" rid="F8">41–42</xref><tp:nomenclature-citation-list><tp:nomenclature-citation><tp:taxon-name>Distenia gracilis</tp:taxon-name><comment>: <xref ref-type="bibr" rid="B5">Gressitt 1951</xref>: 45 [part]; <xref ref-type="bibr" rid="B2">Chen et al. 1959</xref>: 32, Pl. III, fig. 16; <xref ref-type="bibr" rid="B6">Hua 2002</xref>: 189 [part]; <xref ref-type="bibr" rid="B7">Hua et al. 2009</xref>: 448 [part]; <xref ref-type="bibr" rid="B10">Lin et al. 2010</xref>: 120 [part].</comment></tp:nomenclature-citation></tp:nomenclature-citation-list></tp:nomenclature><tp:treatment-sec sec-type="Description"><title>Description.</title><p>Male: body length 18.7–25.5 mm, width at humeri 4.0–6.0 mm. Female: body length 22.0–26.6 mm, width at humeri 5.0–6.5 mm. Body uniformly black-brown, with rusty tinge (especially in male), except bases of tibiae (about 1/3 to 1/2), tips of antennal segments IV-XI (increasing from IV to XI), and extreme tips of last segments of maxillary and labial palps which are reddish-brown, and ventral side of tarsi and base of mandible being brown.</p><p>Body elongate, slender. Head with dense rugose punctures, with mouthparts turned forward and somewhat downward. Last segment of maxillary palp expanded and obliquely truncate apically. Frons between eyes with narrow interrupted longitudinal suture. Antennae long; scape very thick in male and more slender in female, without a groove on basal half, in male with coarse rugose punctures (<xref ref-type="fig" rid="F8">Fig. 41a</xref>), in female not rugose but with finer punctures (<xref ref-type="fig" rid="F8">Fig. 42a</xref>); scape not reaching midlength of pronotum in either sex; pedicel very small; subsequent segments slender; in male 7<sup>th</sup>, in female 8<sup>th</sup> segment extends beyond tip of elytra; antennal segments with recumbent long hairs beneath. The relative length of antennal segments, male: 10.6:1:12.9:13.2:13.1:12.5:11.9:11.1:9.7:8.7:8.8 (variable in narrow range); female: 9.9:1:10.2:10.3:10.3:10.1:9.5:8.5:7.4:6.5:6.3 (variable in narrow range).
                    </p><p>Pronotum broadest in middle, with acute conical lateral spines, near posterior and anterior margins with slight transverse constriction, with rugae on disc, and with dense minute punctures and dense gray pubescence. Scutellum not longer than width at base, apically rounded, with yellowish pubescence.</p><p>Elytra narrow, taper uniformly toward apex, length 3.0–3.4 times the total width at humeri, and anterior half with deep punctures forming several indistinct longitudinal rows. Abdominal ventrite V in female (<xref ref-type="fig" rid="F6">Figs 26b</xref>, <xref ref-type="fig" rid="F7">34d</xref>) elongate, gently rounded posteriorly; in male (<xref ref-type="fig" rid="F6">Figs 28b</xref>, <xref ref-type="fig" rid="F7">33d</xref>) distinctly emarginate, with minute tender closely recumbent hairs. Legs long and slender, mesotibiae (of both male and female) without apical protruding lobe.
                    </p><p><bold>Male terminalia</bold> (<xref ref-type="fig" rid="F7">Figs 29–33</xref>)<bold>:</bold> Tegmen (<xref ref-type="fig" rid="F7">Fig. 32</xref>) approximately 5.0 mm in length; lateral lobes slender, length about 5 times the width, ventral side and apex with short setae; median lobe plus median struts (<xref ref-type="fig" rid="F7">Fig. 29</xref>) slightly curved, longer than tegmen; the median struts less than 1/8 of the whole median lobe in length; apex of ventral plate bluntly pointed; internal sac bearing a basal armature (<xref ref-type="fig" rid="F7">Fig. 29b</xref>) and two median rods of endophallus (<xref ref-type="fig" rid="F7">Figs 30, 31</xref>), of which the strongly sclerotized one (coming from the gonopore) connected to a very long (much longer than the median rods) hair-like rod (inside ejaculatory duct, <xref ref-type="fig" rid="F7">Fig. 30</xref>). Tergite VIII (<xref ref-type="fig" rid="F7">Fig. 33</xref>) longer than broad, narrowed apically from middle, with rounded apex, apical half bearing short dorsal setae.
                    </p><p><!--PageBreak--><bold>Female terminalia</bold> (<xref ref-type="fig" rid="F7">Figs 34</xref>–36)<bold>:</bold> Paraproct moderate in size, its baculi thick and long, straight and not bifurcate at base; valvifer indistinct; coxite with rough surface, each baculum very thick at base and narrowed towards apex; coxite lobes sclerotized <!--PageBreak-->at each inner part, with tactile hairs; stylus articulated to the tip of each coxite lobe (slightly laterally), sclerotized except for apex and bearing tactile hairs; dorsal baculi sinuate and longer than paraproct baculi; proctiger baculi long and almost straight. Spermathecal capsule (<xref ref-type="fig" rid="F7">Figs 34</xref>–36) large, heavily sclerotized and of very intricate structure, its apical part narrow, strongly bent at middle and basally with a protrusion (in shape of a question mark “?”), basal part irregularly twisted and with rather broad protrusion to which attaches the spermathecal gland at the middle part. Tignum much shorter than half of abdomen. In one measured specimen, tignum was 4.4 mm for an adult with 12.0 mm abdomen length in ventral view.
                    </p></tp:treatment-sec><tp:treatment-sec sec-type="Diagnosis"><title>Diagnosis.</title><p>The differences of the three species are shown in <xref ref-type="table" rid="T1">Table 1</xref>.
                    </p></tp:treatment-sec><tp:treatment-sec sec-type="Etymology"><title>Etymology.</title><p>The name of the new species refers to its distribution in southeast China, instead of northeast China (which is the distribution of <italic><tp:taxon-name>Distenia gracilis</tp:taxon-name></italic>).
                    </p></tp:treatment-sec><tp:treatment-sec sec-type="Remarks"><title>Remarks.</title><p>This species has been misidentified as <italic><tp:taxon-name>Distenia gracilis</tp:taxon-name></italic> since<xref ref-type="bibr" rid="B5">Gressitt (1951)</xref>.
                    </p><p>It is the 29<sup>th</sup> recorded species for the Chinese <tp:taxon-name>Disteniidae</tp:taxon-name> fauna (<xref ref-type="bibr" rid="B10">Lin et al. 2010</xref>; <xref ref-type="bibr" rid="B11">Lin and Murzin 2012</xref>).
                    </p><p>One female from Mt. Wutaishan of Shanxi Province shows a strange dot on the distributional map. We believe that the distribution region will be extended after further survey.</p></tp:treatment-sec><tp:treatment-sec sec-type="Distribution"><title>Distribution.</title><p>China: Zhejiang Prov., Fujian Prov., Guangdong Prov., Jiangxi Prov., Shanxi Prov.</p><!--PageBreak--><!--PageBreak--></tp:treatment-sec><tp:treatment-sec sec-type="Specimens examined"><title>Specimens examined.</title><p><bold>Holotype</bold>, male, Zhejiang, Xitianmushan, alt. 1200 m, 2008.VII.2, coll. Hao Huang (SNUC, ex CBWX). <bold>Paratypes: China, Zhejiang:</bold> 1 male, Xitianmushan, alt. 1300 m, 2009.IV.19 (larva), 2009.V.14 (adult), coll. Wenxuan Bi (CBWX); 1 male, Xitianmushan, alt. 1100 m, 2008.III.1 (larva), 2008.V.27 (adult), coll. Wenxuan Bi (CBWX); 1 female, Tianmushan nature reserve, alt. 1100 m, 2008.VII.30, coll. Yongxiang Wu (CJM); 1 female, China, Chekiang, Tien-mu-shan, 1937.VI.30, coll. E. Surnson (ZMMU); 1 female, Xitianmushan, alt. 1000m, 2012.VII.11, coll. Deyao Zhou (CZDY); 1 female, Tienmushan, 1937.VIII.3 (IZAS, IOZ(E)1859289); 2 males, same data (IZAS, IOZ(E)1859290-91); 2 males, same data but 1937.VIII.4 (IZAS, IOZ(E)1859292-93); 1 male, same data but 1937.VII.21 (IZAS, IOZ(E)1859288); 1 female, Longquan, Fengyangshan, Lu'ao village, alt. 1100 m, 2008.VII.31, coll. Wenxuan Bi (CBWX); Qingyuan county, Baishanzu nature reserve, alt. 1000 m, 2009.VII.25-VIII.5, coll. Zhizhou Yu (CYZZ). <bold>China, Fujian:</bold> 1 male, Chong’an, Sangang, 1979.VIII.14 (IZAS, IOZ(E)1859287); 1 male, Fujian, Wuyishan nature reserve, 2009.VII.10–15. coll. Ming Jin (CJM). <bold>China, Jiangxi:</bold> 1 female, Wuyishan nature reserve, Yejiachang station, alt. 900 m, 2004.VIII.2 (CCCC). <bold>China, Guangdong:</bold> 1 female, Ruyuan county, Nanling nature reserve, 2008-2009, coll. Lei Gao (CCCC).
                    </p></tp:treatment-sec><tp:treatment-sec sec-type="Additional specimen examined"><title>Additional specimen examined.</title><p><bold>China, Shanxi:</bold> 1 female, Wutaishan, alt. 2000 m, 1996.VII.17, coll. Wenzhu Li (IZAS, IOZ(E)1859062).
                    </p><fig id="F6" position="float" orientation="portrait"><label>Figures 25–28.</label><caption><p><italic><tp:taxon-name>Distenia orientalis</tp:taxon-name></italic> sp. n. <bold>25</bold> holotype, male, from Xitianmushan, Zhejiang, China <bold>26</bold> paratype, female, from Tianmushan, Zhejiang, China <bold>27</bold> paratype, female, from Fengyangshan, Zhejiang, China <bold>28</bold> paratype, male, from Wuyishan, Fujian, China <bold>a</bold> dorsal view <bold>b</bold> ventral view. Scale 5 mm.</p></caption><graphic xmlns:xlink="http://www.w3.org/1999/xlink" xlink:href="ZooKeys-275-077-g006.jpg" position="float" orientation="portrait" xlink:type="simple"/></fig><fig id="F7" position="float" orientation="portrait"><label>Figures 29–36.</label><caption><p>Genitalia of <italic><tp:taxon-name>Distenia orientalis</tp:taxon-name></italic> sp. n. <bold>29–33</bold> male, from Xitianmushan, Zhejiang, China <bold>29</bold> median lobe <bold>30</bold> rods of endophallus and hair-like thin rod of ejaculatory duct <bold>31</bold> whole median lobe, showing the position of rods of endophallus, not to scale <bold>32</bold> tegmen <bold>a</bold> ventral view <bold>b</bold> lateral view <bold>c</bold> dorsal view <bold>33</bold> tergite VIII in dorsal view <bold>34–36</bold> female, spermathecal capsule <bold>35</bold> from Fengyangshan, Zhejiang, China <bold>34</bold> &amp; <bold>36</bold> from Tianmushan, Zhejiang, China. <bold>A</bold> &amp; <bold>B</bold> from different sides. Scale 1 mm.</p></caption><graphic xmlns:xlink="http://www.w3.org/1999/xlink" xlink:href="ZooKeys-275-077-g007.jpg" position="float" orientation="portrait" xlink:type="simple"/></fig><fig id="F8" position="float" orientation="portrait"><label>Figures 37–42.</label><caption><p>Six important characters of <italic><tp:taxon-name>Distenia</tp:taxon-name></italic> spp. not to scale. <bold>37–38</bold> <italic><tp:taxon-name>Distenia gracilis</tp:taxon-name></italic>. <bold>37</bold> male from Far East, Russia <bold>38</bold> female from Liaoning, China <bold>39–40</bold> <italic><tp:taxon-name>Distenia japonica</tp:taxon-name></italic> <bold>39</bold> male from Kyoto, Japan <bold>40</bold> female from Kyoto, Japan <bold>41–42</bold> <italic><tp:taxon-name>Distenia orientalis</tp:taxon-name></italic> sp. n. <bold>41</bold> male from Tianmushan, China <bold>42</bold> female from Tianmushan, China <bold>a</bold> last segment of maxillary palp, showing the tip and the ration of length to width <bold>b</bold> scape <bold>c</bold> pronotum <bold>d</bold> basal part of elytron <bold>e</bold> ventrite V <bold>f</bold> mesotibia of male, showing the apical protruding lobe.</p></caption><graphic xmlns:xlink="http://www.w3.org/1999/xlink" xlink:href="ZooKeys-275-077-g008.jpg" position="float" orientation="portrait" xlink:type="simple"/></fig></tp:treatment-sec><tp:treatment-sec><!--Section generated to contain objects referenced in tp:taxon-treatment.--><table-wrap position="float" orientation="portrait" id="T1"><label>Table 1.</label><caption><p>Differences of <italic><tp:taxon-name>Distenia gracilis</tp:taxon-name></italic>, <italic><tp:taxon-name>Distenia japonica</tp:taxon-name></italic> and <italic><tp:taxon-name>Distenia orientalis</tp:taxon-name></italic> sp. n.</p></caption><table><tbody><tr><th rowspan="1" colspan="1">Species / Character</th><th rowspan="1" colspan="1"><italic><tp:taxon-name>Distenia gracilis</tp:taxon-name></italic>
                                    </th><th rowspan="1" colspan="1"><italic><tp:taxon-name>Distenia japonica</tp:taxon-name></italic>
                                    </th><th rowspan="1" colspan="1"><italic><tp:taxon-name>Distenia orientalis</tp:taxon-name></italic> sp. n.
                                    </th></tr><tr><td rowspan="1" colspan="1">Antennal segment extending beyond tip of elytra</td><td rowspan="1" colspan="1">in male 8<sup>th</sup>, in female 9<sup>th</sup>
                                    </td><td rowspan="1" colspan="1">in male 8<sup>th</sup>, in female 9<sup>th</sup>
                                    </td><td rowspan="1" colspan="1">in male 7<sup>th</sup>, in female 8<sup>th</sup>
                                    </td></tr><tr><td rowspan="1" colspan="1">Color of antennae and legs </td><td rowspan="1" colspan="1">uniformly black-brown</td><td rowspan="1" colspan="1">Uniformly brown</td><td rowspan="1" colspan="1">Mostly black-brown, with several orange-red rings </td></tr><tr><td rowspan="1" colspan="1">Scape in male</td><td rowspan="1" colspan="1">With basal grooves, punctures coarser</td><td rowspan="1" colspan="1">With basal grooves, punctures finer</td><td rowspan="1" colspan="1">Without basal grooves, with rugose punctures</td></tr><tr><td rowspan="1" colspan="1">Scape length / maximum width</td><td rowspan="1" colspan="1">ca.3.0 in male, ca. 2.8 in female</td><td rowspan="1" colspan="1">ca.3.5 in male, ca. 3.0 in female</td><td rowspan="1" colspan="1">ca.3.1 in male, ca. 3.4 in female</td></tr><tr><td rowspan="1" colspan="1">Last segment of maxillary palp</td><td rowspan="1" colspan="1">Stouter, length / maximum width &lt; 2.5 in male, &lt; 2.6 in female (Figs 37a, 38a)</td><td rowspan="1" colspan="1">Stoutest, length / maximum width &lt; 2.1 in male, &lt; 2.4 in female (Figs 39a, 40a)</td><td rowspan="1" colspan="1">Slender, length / maximum width &gt; 2.5 in male, &gt; 3.0 in female (Figs 41a, 42a)</td></tr><tr><td rowspan="1" colspan="1">Pronotum </td><td rowspan="1" colspan="1">Without transverse rugae, swelling indistinct (Figs 37c, 38c)</td><td rowspan="1" colspan="1">Without transverse rugae, swelling more distinct (Figs 39c, 40c)</td><td rowspan="1" colspan="1">With some transverse rugae (Figs 41c, 42c)</td></tr><tr><td rowspan="1" colspan="1">Mosotibiae of male</td><td rowspan="1" colspan="1">Apical protruding lobe very distinct (Fig. 37f )</td><td rowspan="1" colspan="1">Apical protruding lobe distinct (Fig. 39f)</td><td rowspan="1" colspan="1">Without apical protruding lobe (Fig. 41f)</td></tr><tr><td rowspan="1" colspan="1">Punctures on elytra</td><td rowspan="1" colspan="1">With distinct longitudinal rows, the row near suture not very dense (Figs 37d, 38d)</td><td rowspan="1" colspan="1">With distinct longitudinal rows, the row near suture very dense (Figs 39d, 40d)</td><td rowspan="1" colspan="1">Longitudinal rows indistinct, the row near suture very sparse (Figs 41d, 42d)</td></tr><tr><td rowspan="1" colspan="1">Sternite VII (ventrite V)</td><td rowspan="1" colspan="1">Figs 37e, 38e</td><td rowspan="1" colspan="1">Figs 39e, 40e</td><td rowspan="1" colspan="1">Figs 41e, 42e</td></tr><tr><td rowspan="1" colspan="1">Median lobe</td><td rowspan="1" colspan="1">Figs 5, 12</td><td rowspan="1" colspan="1">Figs 19</td><td rowspan="1" colspan="1">Figs 29</td></tr><tr><td rowspan="1" colspan="1">Spermathecal capsule</td><td rowspan="1" colspan="1">Figs 10–11</td><td rowspan="1" colspan="1">Figs 24</td><td rowspan="1" colspan="1">Figs 34–36</td></tr></tbody></table></table-wrap></tp:treatment-sec><ref-list><ref id="B5"><mixed-citation xmlns:xlink="http://www.w3.org/1999/xlink" xlink:type="simple"><person-group><name name-style="western"><surname>Gressitt</surname><given-names>JL</given-names></name></person-group> (<year>1951</year>)<source> Longicornia Volume II: Longicorn Beetles of China.</source><publisher-name>Paul Lechevalier</publisher-name>, <publisher-loc>Paris</publisher-loc>, <lpage>667</lpage> pp.</mixed-citation></ref><ref id="B2"><mixed-citation xmlns:xlink="http://www.w3.org/1999/xlink" xlink:type="simple"><!--PageBreak--><person-group><name name-style="western"><surname>Chen</surname><given-names>S</given-names></name><name name-style="western"><surname>Xie</surname><given-names>YZ</given-names></name><name name-style="western"><surname>Deng</surname><given-names>GF</given-names></name></person-group> (<year>1959</year>)<source> Economic insect fauna of China Vol.</source><publisher-name>I Coleoptera: Cerambycidae. Science Press</publisher-name>, <publisher-loc>Beijing</publisher-loc>, <lpage>120</lpage> pp.</mixed-citation></ref><ref id="B6"><mixed-citation xmlns:xlink="http://www.w3.org/1999/xlink" xlink:type="simple"><person-group><name name-style="western"><surname>Hua</surname><given-names>LZ</given-names></name></person-group> (<year>2002</year>)<source> List of Chinese Insects Vol.</source><publisher-name>II. Zhongshan (Sun Yat-sen) University Press</publisher-name>, <publisher-loc>Guangzhou</publisher-loc>, <lpage>612</lpage> pp.</mixed-citation></ref><ref id="B7"><mixed-citation xmlns:xlink="http://www.w3.org/1999/xlink" xlink:type="simple"><person-group><name name-style="western"><surname>Hua</surname><given-names>LZ</given-names></name><name name-style="western"><surname>Nara</surname><given-names>H</given-names></name><name name-style="western"><surname>Samuelson</surname><given-names>GA</given-names></name><name name-style="western"><surname>Lingafelter</surname><given-names>SW</given-names></name></person-group> (<year>2009</year>)<source> Iconography of Chinese Longicorn Beetles (1406 Species) in Color.</source><publisher-name>Series Publications of Museum of Biology Sun Yat-sen University. Sun Yat-sen University Press</publisher-name>, <publisher-loc>Guangzhou</publisher-loc>, <lpage>474</lpage> pp.</mixed-citation></ref><ref id="B10"><mixed-citation xmlns:xlink="http://www.w3.org/1999/xlink" xlink:type="simple"><person-group><name name-style="western"><surname>Lin</surname><given-names>MY</given-names></name><name name-style="western"><surname>Liu</surname><given-names>Y</given-names></name><name name-style="western"><surname>Bi</surname><given-names>WX</given-names></name></person-group> (<year>2010</year>)<article-title> Newly recorded species of Disteniidae (Coleoptera) from China, with a catalogue of Chinese Disteniidae.</article-title><source>Entomotaxonomia </source><volume>32</volume> (<issue>2</issue>): <fpage>116</fpage>-<lpage>128</lpage>.</mixed-citation></ref><ref id="B11"><mixed-citation xmlns:xlink="http://www.w3.org/1999/xlink" xlink:type="simple"><person-group><name name-style="western"><surname>Lin</surname><given-names>MY</given-names></name><name name-style="western"><surname>Murzin</surname><given-names>SV</given-names></name></person-group> (<year>2012</year>)<article-title> A study on the apterous genus <italic>Clytomelegena</italic> Pic, 1928 (Coleoptera, Disteniidae).</article-title><source>ZooKeys </source><volume>216</volume>: <fpage>13</fpage>-<lpage>21</lpage>. doi: <ext-link ext-link-type="uri" xlink:href="http://dx.doi.org/10.3897/zookeys.216.3769" xlink:type="simple">10.3897/zookeys.216.3769</ext-link></mixed-citation></ref></ref-list></tp:taxon-treatment>
